# Supplementary material for: The First Cytoplasmic Loop in the Core Structure of the ABCC1 (Multidrug Resistance Protein 1; MRP1) Transporter Contains Multiple Amino Acids Essential for Its Expression
Source: Int J Mol Sci. 2021 Sep 8;22(18):9710. doi: 10.3390/ijms22189710 (PMC8469891; doi:10.3390/ijms22189710)
Supplement: Supplementary file 1 [file ijms-22-09710-s001.zip]

Archive with 1 entries (1 files):
- ijms-1351362-supplementary.pdf
